# Supplementary material for: Antiproliferative Copper(II) Complexes Bearing Mixed Chelating Ligands: Structural Characterization, ROS Scavenging, In Silico Studies, and Anti-Melanoma Activity
Source: Pharmaceutics. 2022 Aug 14;14(8):1692. doi: 10.3390/pharmaceutics14081692 (PMC9416163; doi:10.3390/pharmaceutics14081692)
Supplement: Supplementary file 1 [file pharmaceutics-14-01692-s001.zip]

Archive with 1 entries (1 files):
- pharmaceutics-1832578-supplementary.pdf
